# Supplementary material for: Impact of water deficit stress in maize: Phenology and yield components
Source: Sci Rep. 2020 Feb 19;10:2944. doi: 10.1038/s41598-020-59689-7 (PMC7031221; doi:10.1038/s41598-020-59689-7)
Supplement: Supplementary file 2 — Dataset 1. [file 41598_2020_59689_MOESM2_ESM.xlsx]

## Sheet: Supplementary Table 1
PAPER TITLE - Impact of water deficit stress in maize: Phenology and yield components
Authors -	R. P. Sah, M. Chakraborty, K. Prasad, M. Pandit, V. K. Tudu, M. K. Chakravarty, S. C. Narayan, M. Rana, and D. Moharana
Supplementary Table 1.
Performance of maize genotypes under irrigated and WDS condition
		DA			DS			ASI			DDH			PH			NL			SU			SL			LA-3			LA-C			INL 3-4			FLL			FLW			EH			EL			EW
SN	Genotypes	Irrigated	WDS	t-test	Irrigated	WDS	t-test	Irrigated	WDS	t-test	Irrigated	WDS	t-test	Irrigated	WDS	t-test	Irrigated	WDS	t-test	Irrigated	WDS	t-test	Irrigated	WDS	t-test	Irrigated	WDS	t-test	Irrigated	WDS	t-test	Irrigated	WDS	t-test	Irrigated	WDS	t-test	Irrigated	WDS	t-test	Irrigated	WDS	t-test	Irrigated	WDS	t-test	Irrigated	WDS	t-test
1	BAUIM-2	83.5	95.375	0.0160653	88.75	103.5	0.0031438	5.25	8.125	0.00492081	114.5	128.5	0.115544	143.745	102.458	0.00555511	12.415	11.36	0.0706763	81	83.4183	0.0190873	124	124.892	0.00686194	22.135	26.7425	0.019901	34.07	32.065	0.736005	10.75	7.5825	0.115286	20.5	18.2775	0.570069	4.02	3.3925	0.341074	60.435	45.9925	0.0104031	18.14	12.5	0.000824806	4.775	3.0725	0.00497262
2	BAUIM-3	86	90.125	0.00856034	90.25	101.375	0.0668185	4.25	11.25	0.00562329	115.5	129.75	9.57442e-05	133.625	118.71	0.0846191	11.72	11.3025	0.248951	135.834	85	0.000128501	166.834	163.242	0.04988	33.21	28.2125	0.000439957	27.91	27.465	0.67032	11.225	9.9075	0.126232	22.5	20.055	0.0465087	3.625	3.27	0.110648	62.005	58.9925	0.449385	21.055	12.0975	0.00845651	5.115	4.015	0.00976248
3	BAUIM-4	85.5	92.5	0.300146	91.5	103.5	0.00230681	6	11	0.000832293	116.5	128.625	0.00051223	126.715	105.438	0.0339193	11.315	11.9925	0.438783	109.334	96.25	0.0045745	153	123.468	0.000420726	18.725	21.4625	0.58594	24.715	23.445	0.289223	10.42	8.6075	0.0309728	34.875	29.015	0.374413	5.005	3.53	0.0318902	61.005	56.605	0.783589	12.88	9.1975	0.00425778	4.885	4.0925	0.052221
4	BQPM-4	78.75	89.5	0.0169004	84.5	100.5	0.03	5.75	11	0.00847707	112.75	125.75	0.00123275	101.25	91.6475	0.291146	11.96	10.575	0.0867647	134.334	109	0.00119941	178.5	123.725	0.000803998	28.07	22.6125	0.056629	31.08	27.35	0.169053	8.75	6.6325	0.0144943	21.25	21.4575	0.597835	4.455	3.3775	0.0377972	53.5	48.865	0.312048	13.875	8.3525	0.00424629	5.06	3.33	0.00616547
5	BAUIM-5	83.5	89.875	0.04	88.25	99.625	0.000594589	4.75	9.75	0.000456934	114	131	4.957e-05	157.67	130.072	0.0603377	13.93	13.1025	0.203532	85	118.918	0.000660356	151.166	135.333	0.0310894	21.59	22.7	0.952692	25.37	25.38	0.567202	12.595	10.8725	0.0218745	30.585	27.0875	0.1167	4.44	3.7125	0.00282091	80.165	65.08	0.187822	17.935	12.1125	0.0109354	4.65	3.395	0.0146843
6	BAUIM-1	77	84.375	0.101	82	91.875	0.0613535	5	7.5	0.000832293	112.75	126.875	0.0107391	114.83	88.8125	0.0549266	11.06	9.5	0.290537	104.166	91.8332	0.00220856	141.834	144.15	0.0506105	29.865	23.3475	0.0102966	30.975	26.8775	0.0137127	12	9.7275	0.121186	33.835	22.3375	0.00405413	4.685	3.78	0.0341846	41.415	34.115	0.511093	15.605	10.91	0.000174827	5.035	3.2425	0.00581755
7	CM-500	77.25	85.75	0.117341	82.5	94.5	0.0164595	5.25	8.75	0.000922084	110.5	123.875	0.0668185	116.415	105.542	0.335903	11.975	10.77	0.186569	114.834	107.333	0.0021097	136	137.05	0.0105239	32.77	28.1725	0.318088	33.965	27.54	0.0670499	11.5	9.3425	0.030221	30.25	25.25	0.131013	4.375	4.0375	0.28598	66.58	41.245	0.0117873	19.105	9.5275	0.00576327	5.4	3.72	0.0235474
8	CM-111	78.25	86	0.0239078	82.75	94.5825	0.0318884	4.5	8.5825	0.0521758	110.25	121	0.0389304	128.19	93.3125	0.0138586	10.44	9.14	0.441589	140.834	105.418	0.00101643	183.834	152.585	0.000937816	30.84	23.2175	0.0596554	33.645	26.815	0.0403472	12.14	10.6425	0.152135	29.335	32.355	0.273956	4.49	3.665	0.00143432	54	36.8	0.218319	14.035	10.0875	0.0734083	4.675	3.765	0.00985202
9	HKI-1532	79.5	89.625	0.180712	83.5	97	0.0561202	4	7.375	0.00169635	115.75	127.75	0.0624849	160.915	127.153	0.00821799	12.33	11.41	0.0198245	130.334	112	0.0203578	148	135.65	0.0169463	32.86	24.635	0.0242589	37.065	27.1025	0.00865207	12	10.685	0.299898	29.555	20.8975	0.0363513	4.6	3.235	0.00865954	77.5	58.75	0.105843	18.695	12.4875	0.00468822	5.285	3.7075	0.00162994
10	HKI-335	74.25	84.5	0.00255507	78.25	93.625	0.000797779	4	9.125	0.000180229	114.25	123.625	0.000243398	117	102.957	0.131535	11.63	10.2	0.0278271	128.5	90.6668	0.00431384	147.334	113.717	0.00535887	26.165	26.76	0.989663	24.4	25.7875	0.677432	12.5	11.1425	0.0454655	30	24.3	0.0741234	4.04	3.255	0.00987437	47.665	37.3775	0.265565	16.47	10.8425	0.00221603	4.825	2.875	0.0626673
11	HKI-488	84.75	88.25	0.00174575	87.75	95.5	0.341573	3	7.25	0.000243398	115.5	130.75	0.000346681	113.96	86.4575	0.00880613	12.12	11.625	0.592509	93.6665	114.251	0.00431803	143	153.883	0.00481216	28.5	28.445	0.872202	36	31.2625	0.328637	10.905	7.86	0.00716965	30.835	19.625	5.14344e-05	4.59	2.5425	0.00644166	64.835	44.385	0.186867	11.99	9.6675	0.0255988	4.365	3.23	0.017513
	Mean	80.75	88.7159	0.0735394	85.4545	97.7802	0.0555506	4.70455	9.06432	0.00694187	113.841	127.045	0.0269997	128.574	104.778	0.0935295	11.8995	10.998	0.237051	114.349	101.281	0.00545222	152.136	137.063	0.0162041	27.7027	25.1189	0.353615	30.8359	27.3718	0.32433	11.3441	9.36386	0.0877213	28.5018	23.6961	0.20228	4.39318	3.43614	0.0791642	60.8277	48.0189	0.276611	16.3441	10.7075	0.0127791	4.91545	3.495	0.0189848
	SEm(±)	1.21215	1.02886	0.0286077	1.2362	1.23614	0.0295896	0.262891	0.452776	0.00459776	0.627289	0.961957	0.0118066	5.70698	4.51125	0.0349037	0.268216	0.340701	0.0569517	6.4304	3.71595	0.00217883	5.39299	4.59277	0.00574161	1.50521	0.784954	0.125215	1.38503	0.736855	0.0874482	0.337939	0.454426	0.0264626	1.47274	1.31919	0.0665592	0.11325	0.117637	0.0363395	3.50718	3.15755	0.0695918	0.874106	0.437257	0.00642141	0.0907781	0.117945	0.00607378
[truncated: 66 more columns]
