# Supplementary material for: Impact of water deficit stress in maize: Phenology and yield components
Source: Sci Rep. 2020 Feb 19;10:2944. doi: 10.1038/s41598-020-59689-7 (PMC7031221; doi:10.1038/s41598-020-59689-7)
Supplement: Supplementary file 3 — Dataset 2. [file 41598_2020_59689_MOESM3_ESM.xlsx]

## Sheet: Supplementary Table 2
PAPER TITLE - Impact of water deficit stress in maize: Phenology and yield components
Authors -	R. P. Sah, M. Chakraborty, K. Prasad, M. Pandit, V. K. Tudu, M. K. Chakravarty, S. C. Narayan, M. Rana, and D. Moharana
Supplementary Table 2.
Comparison between DT and NDT lines under WDS
	NDT lines			DT lines
		Mean values		Mean values		Change due to WDS	Change due to WDS
	Traits	I	D	I	D	NDT	DT	% Change in NDT and DT lines dur to WDS
1	Flowering and Maturity
	DA	81.22	89.19	79.5	87.46	7.97	7.96	-0.125471
	DS	86.31	98.68	83.17	95.38	12.37	12.21	-1.29345
	ASI	5.09	9.49	3.67	7.92	4.4	4.25	-3.40909
	DDH	113.34	126.92	115.17	127.38	13.58	12.21	-10.0884
2	Vegetative and leaf traits
	PH	127.81	104.5	130.63	105.52	-23.31	-25.11	7.72201
	NL	11.85	10.97	12.03	11.08	-0.88	-0.95	7.95455
	SU	113.17	99.65	117.5	105.64	-13.52	-11.86	-12.2781
	SL	154.4	138.06	146.11	134.42	-16.34	-11.69	-28.4578
	LA-3	27.15	24.56	29.18	26.61	-2.59	-2.57	-0.772201
	LA-C	30.22	27.12	32.49	28.05	-3.1	-4.44	43.2258
	INL3-4	11.17	9.16	11.8	9.9	-2.01	-1.9	-5.47264
	FLL	27.89	24.48	30.13	21.61	-3.41	-8.52	149.853
	FLW	4.39	3.6	4.41	3.01	-0.79	0	-100
3	Ear traits
	EH	59.89	48.46	63.33	46.84	-11.43	-16.49	44.2695
	EL	16.58	10.6	15.72	11	-5.98	-4.72	-21.0702
	EW	4.95	3.58	4.83	3.27	-1.37	-1.56	13.8686
	H/C	7.96	8.45	8.69	8.7	0.49	0.01	-97.9592
4	Yield and stress indices
	CP	1.06	0.86	1.09	0.91	-0.2	-0.18	-10
	K/R	24.48	15.49	24.54	17.2	-8.99	-7.34	-18.3537
	KR/C	13.57	9.56	13.34	9.38	-4.01	-3.96	-1.24688
	SW	228.79	208.52	250.39	206.14	-20.27	-44.25	118.303
	GY/ha	32.12	15.58	35.53	18.28	-16.54	-17.25	4.29262
	KiSTI	0.3	0.25	0.38	0.37	-0.05	-0.01	-80
	YI	0.54	0.47	0.6	0.58	-0.07	-0.02	-71.4286
5	Stress responsive traits
	RLWC	93.52	78.16	93.7	75.05	-15.36	-18.65	21.4193
	SG	15.08	12.8	51.38	35.03	-2.28	-16.35	61.71
	LS	2.4	4.61	2.5	4.89	2.21	2.39	8.1448
	LR	1.36	5.29	1.65	4.7	3.93	3.05	-22.3919
	LF	0.64	2.45	0.56	2.65	1.81	2.09	15.4696
	PS	98.63	46.05	98.95	46.77	-52.58	-52.18	-0.760746
	TB	1.48	4.9	1	4.37	3.42	3.37	-1.46199
	BP	1.1	22.98	0.67	26.04	21.88	25.37	15.9506
6	Root traits
	NBR	1.41	0.69	1.28	0.69	-0.72	-0.59	-18.0556
	RFW	29.84	18.24	27.56	13.78	-11.6	-13.78	18.7931
	RDW	8.65	6.4	9.52	4.69	-2.25	-4.83	114.667
	RL	26.84	16.16	30.11	16.51	-10.68	-13.6	27.3408
	RV	21.88	12.44	20.1	14.74	-9.44	-5.36	-43.2203
	RN	39.47	33.88	39.97	27.73	-5.59	-12.24	118.962
	DA : Days to 50% tasseling; DS : Days to 50% silking; ASI : Anthesis silk interval; DDH : Days to 75% dry husk; PH : Plant height; NL : Number of leaves per plant; SU : Number of stomata on upper surface of leaf; SL : Number of stomata on lower surface of leaf; LA-3 : 3rd leaf angle from top; LA-C : Leaf angle at ear forming node; INL3-4 : Internodal length between 3rd and 4th leaf from top; FLL …
